# Supplementary material for: SerpinB10, a Serine Protease Inhibitor, Is Implicated in UV-Induced Cellular Response
Source: Int J Mol Sci. 2021 Aug 7;22(16):8500. doi: 10.3390/ijms22168500 (PMC8395218; doi:10.3390/ijms22168500)
Supplement: Supplementary file 1 [file ijms-22-08500-s001.zip]

Archive with 1 entries (1 files):
- ijms-1201816-supplementary.pdf
